# Supplementary material for: Functional Niche Partitioning Occurs over Body Size but Not Nutrient Reserves nor Melanism in a Polar Carabid Beetle along an Altitudinal Gradient
Source: Insects. 2023 Jan 25;14(2):123. doi: 10.3390/insects14020123 (PMC9967798; doi:10.3390/insects14020123)
Supplement: Supplementary file 1 [file insects-14-00123-s001.zip]

Archive with 1 entries (1 files):
- insects-2043450-supplementary.pdf
